# Supplementary material for: Annona muricata Leaf as an Anti-Cryptosporidial Agent: An In Silico Molecular Docking Analysis and In Vivo Studies
Source: Pharmaceuticals (Basel). 2023 Jun 14;16(6):878. doi: 10.3390/ph16060878 (PMC10303196; doi:10.3390/ph16060878)
Supplement: Supplementary file 1 [file pharmaceuticals-16-00878-s001.zip]

Archive with 1 entries (1 files):
- pharmaceuticals-2438160-supplementary.pdf
